# Supplementary material for: Protein-Based Delivery Systems for Anticancer Metallodrugs: Structure and Biological Activity of the Oxaliplatin/β-Lactoglobulin Adduct
Source: Pharmaceuticals (Basel). 2022 Mar 30;15(4):425. doi: 10.3390/ph15040425 (PMC9033069; doi:10.3390/ph15040425)
Supplement: Supplementary file 1 [file pharmaceuticals-15-00425-s001.zip]

Archive with 1 entries (1 files):
- pharmaceuticals-1624465-supplementary.pdf
